# Supplementary material for: Sleep Paralysis among Professional Firefighters and a Possible Association with PTSD—Online Survey-Based Study
Source: Int J Environ Res Public Health. 2021 Sep 7;18(18):9442. doi: 10.3390/ijerph18189442 (PMC8468000; doi:10.3390/ijerph18189442)
Supplement: Supplementary file 1 [file ijerph-18-09442-s001.zip]

Archive with 1 entries (1 files):
- ijerph-1318204-supplementary.pdf
